# Supplementary material for: Integrative Taxonomy Clarifies the Taxonomic Status of the Morphologically Intermediate Form Between Tropidothorax cruciger and T. sinensis (Hemiptera: Lygaeidae)
Source: Insects. 2025 Dec 26;17(1):37. doi: 10.3390/insects17010037 (PMC12841810; doi:10.3390/insects17010037)
Supplement: Supplementary file 1 [file insects-17-00037-s001.zip]

Archive with 1 entries (1 files):
- insects-4025397-supplementary.pdf
